# Supplementary material for: Matrix-Guided Vascular-like Cord Formation by MRC-5 Lung Fibroblasts: Evidence of Structural and Transcriptional Plasticity
Source: Cells. 2025 Sep 29;14(19):1519. doi: 10.3390/cells14191519 (PMC12524158; doi:10.3390/cells14191519)
Supplement: Supplementary file 1 [file cells-14-01519-s001.zip]

Archive with 1 entries (1 files):
- cells-3792706-supplementary.pdf
